# Supplementary material for: Concomitant COX-1 and COX-2 suppression is not sufficient to induce enteropathy associated with chronic NSAID use
Source: J Clin Invest. 2026 Jan 27;136(6):e190575. doi: 10.1172/JCI190575 (PMC12987628; doi:10.1172/JCI190575)
Supplement: Supporting data values [file jci-136-190575-s061.xlsx]

## Sheet: Fig. 1A
PGEM										PGDM										PGIM										TXBM
Months	Male Control									Months	Male Control									Months	Male Control									Months	Male Control
1	77.1182	48.2945	43.7087	31.3525						1	60.5854	59.8894	43.2999	45.1144						1	4.50008	4.68591	2.58799	3.39963						1	25.416	31.6428	48.4534	81.9418
2	31.3385	65.713	72.2972	24.5697						2	19.695	33.0404	26.8651	21.3912						2	2.88746	3.74492	3.19092	2.13208						2	25.9581	41.5602	40.0541	30.6911
3	35.8294	65.5769	65.7409	74.3578						3	16.5673	25.7713	24.6629	34.6487						3	2.31069	2.77598	3.21428	3.26966						3	25.4662	43.7533	61.3831	57.4163
4	43.9764	84.8905	66.0784	161.216						4	17.1151	37.1425	26.0957	18.9127						4	1.59238	3.20093	4.78082	2.38011						4	36.4847	47.7299	51.9927	30.5523
5	39.2964	83.5801	129.755	60.3767						5	18.96	56.4186	60.6614	28.5396						5	4.32629	6.58166	6.41369	3.18038						5	37.5833	74.3531	69.3322	61.6887
6	52.0979			59.2371						6	28.2321			40.7385						6	2.75242			3.31455						6	33.6828			43.6184
7	33.9525			42.3364						7	13.7149			30.2522						7	0.840779			1.72484						7	11.0979			30.5405
8	53.3703			69.1793						8	41.5572			51.5168						8	2.76282			1.34733						8	29.0996			53.8195
9	48.6928			80.8602						9	16.5221			53.3304						9	1.24876			2.68437						9	25.7258			44.3455
10	87.1652			78.505						10	54.2211			55.1765						10	3.31418			2.23813						10	27.1712			35.8418
Months	Male COX-1 & -2 KO									Months	Male COX-1 & -2 KO									Months	Male COX-1 & -2 KO									Months	Male COX-1 & -2 KO
1	4.38268	3.25673	8.10965	14.7763	14.6553	11.525				1	7.95815	4.81211	13.4841	15.9612	6.0169	6.96211				1	2.23618	3.69147	1.374	1.71593	1.37104	1.10953				1	41.9167	23.8667	27.8776	33.2053	11.9844	11.9056
2	10.9526	4.02855	12.4876	56.8468	7.26538	9.16922				2	12.0967	8.43506	4.17771	17.2249	2.74858	2.56814				2	0.697438	1.71772	0.939034	1.37892	0.692661	1.17488				2	19.8776	7.90217	11.3369	26.7558	4.34476	4.85882
3	11.4672		80.6262	33.3243	16.4797	12.487				3	10.516		9.40736	16.2103	7.65296	2.92067				3	0.651006		0.733229	1.17807	0.964796	0.910771				3	18.4259		8.988	19.5154	7.76894	5.61367
4	9.8079		11.5958	23.0646	40.4045	18.6728				4	9.48944		17.3905	7.93738	5.70274	10.8158				4	0.821872		2.59936	0.956873	0.858336	2.32758				4	13.0995		9.30238	12.2361	5.06575	7.98477
5	10.8196		114.059	26.8748	12.848					5	9.34653		5.84103	14.4836	4.31403					5	1.41021		1.84318	1.33829	1.17845					5	25.0951		13.8047	23.9547	6.43423
6	10.5832		12.2913	32.1886	16.3627					6	8.44452		5.67562	14.4687	7.63277					6	1.03149		0.991878	1.10821	1.32634					6	28.8064		9.6645	20.781	3.79549
7	10.9548		8.89931	36.0184	8.59992					7	11.7318		4.49347	21.8341	1.83691					7	0.508223		0.18823	1.31009	0.967983					7	19.5329		5.58217	12.6186	3.26955
8	11.5835		12.5966	23.7321	17.4803					8	11.2093		4.6326	17.0042	12.5109					8	1.01039		0.425946	0.613978	0.767963					8	21.5489		7.43533	16.9412	8.72914
9	16.6224		19.8783	18.6113	15.5172					9	13.8416		5.85385	11.7874	9.06544					9	0.811595		1.20499	0.379766	1.07747					9	32.065		7.94995	27.1707	6.14015
10	10.5814		17.8526	44.5898	10.2928					10	11.3809		8.38964	28.2203	6.27569					10	1.25533		0.516657	1.8257	0.992782					10	31.0966		9.95525	38.6135	5.2196
Months	Female Control									Months	Female Control									Months	Female Control									Months	Female Control
1	7.31951	4.17588								1	17.7295	9.69223								1	2.17598	2.76976								1	82.8511	116.988
2	5.84583	11.2664								2	9.31792	14.8541								2	0.960364	1.91976								2	73.7411	105.271
3	4.25588	11.2514								3	6.72824	10.6319								3	0.621693	1.74729								3	117.271	119.72
4	7.04291	8.05742								4	16.527	14.6216								4	1.15608	2.41068								4	71.4502	143.885
5	8.59088	10.6315								5	18.8771	17.6249								5	1.78336	2.64307								5	104.28	165.027
6	7.46114	10.3092								6	21.6947	16.2078								6	2.97425	1.59657								6	87.3416	128.342
7	4.04906	10.6429								7	9.86418	11.0171								7	1.17026	1.44162								7	73.7223	108.604
8	5.55302	13.0838								8	9.8635	22.688								8	0.761521	1.92378								8	74.7103	196.171
9	2.18719	11.5134								9	7.63433	20.2195								9	0.942257	1.77083								9	55.1944	236.217
10	1.23968	11.4581								10	9.07361	27.9996								10	0.988712	1.90479								10	54.3253	176.167
Months	Female COX-1 & -2 KO									Months	Female COX-1 & -2 KO									Months	Female COX-1 & -2 KO									Months	Female COX-1 & -2 KO
1	1.37439	2.78437	0.748759	1.41247	1.71858	1.38166	2.35073	1.31526		1	3.24888	3.51969	4.02522	5.18993	5.9409	4.65133	4.9214	1.78542		1	0.952859	0.707282	1.22474	1.0033	1.49962	0.853928	0.804174	0.802612		1	30.9617	49.7197	14.1227	21.8575	119.017	78.5458	74.6463	37.0787
2	4.12757	1.20209	7.77444	1.87752	2.04612	2.61615	2.12043	3.41267		2	1.85303	1.50916	3.02796	2.18167	3.82968	4.12815	2.23783	4.03522		2	1.69082	0.587597	11.0697	0.750299	0.464835	1.05878	0.563947	0.869379		2	26.3802	24.2482	24.451	22.3296	85.1351	45.5685	33.7261	23.9428
3		1.23331		1.40375	2.6344	2.02862	2.49628			3		1.8128		1.85701	4.3987	5.02079	1.7894			3		0.191335		0.513454	0.447625	0.63678	0.717899			3		31.2761		26.2006	92.4681	47.1558	29.6475
4		3.03649		1.35513	4.52558	2.55882	4.29192			4		5.18536		2.47777	6.26106	2.78504	4.73234			4		0.603361		1.00497	1.23913	0.606439	1.49977			4		30.2503		29.0853	126.266	49.2896	48.5341
5		1.93049		1.64	4.2851	3.28313	1.837			5		2.07885		1.23325	4.89621	4.58176	2.65177			5		1.24841		0.630373	1.50874	0.948875	2.01664			5		50.8423		35.3094	90.1871	88.4187	47.1721
6		1.44202		2.36977	2.32807	1.71556	2.42806			6		2.86166		1.51383	3.66277	6.06409	5.78451			6		1.2861		1.33763	1.85346	0.475603	0.62459			6		32.4756		19.8861	81.5074	68.2704	36.7376
7		1.21208		0.511664	0.869675	1.40118	4.00837			7		1.68285		0.833873	2.99795	3.49018	4.70635			7		0.569699		0.267324	0.982842	0.944693	1.40757			7		42.2749		8.96832	54.0018	30.4711	26.8583
8		1.66949			2.35423	5.23375	2.57721			8		1.7012		42.514	5.86194	2.74772	3.21546			8		0.750272		2.35203	0.245785	0.41102	0.802568			8		19.2448		6.62524	97.3997	46.1108	30.2412
9		0.688792		1.23231	1.82884	4.25447	3.42361			9		2.62128		1.21278	0.991594	3.67418	6.4564			9		0.404836		1.34937	0.649576	1.89342	1.62282			9		26.874		15.5895	44.978	38.7065	45.9866
10		5.24031			3.36893	11.1348	1.77815			10		2.49607			5.11905	8.10281	5.58973			10		0.612853			1.08807	2.00888	0.875947			10		30.568			28.0379	15.8036	42.6297

## Sheet: Fig. 1B
Males PGEM						Males PGDM						Males PGIM						Males TxM
Control Baseline	COX-1 & -2 KO Baseline	Control Post-LPS	COX-1 & -2 KO Post-LPS			Control Baseline	COX-1 & -2 KO Baseline	Control Post-LPS	COX-1 & -2 KO Post-LPS			Control Baseline	COX-1 & -2 KO Baseline	Control Post-LPS	COX-1 & -2 KO Post-LPS			Control Baseline	COX-1 & -2 KO Baseline	Control Post-LPS	COX-1 & -2 KO Post-LPS
72.3764	1.41737	429.457	19.195			25.3077	0.663617	190.048	12.3092			2.11267	0.354596	70.743	2.13428			25.9563	4.25394	209.729	13.424
101.468	2.13111	342.154	30.2947			58.7638	1.82849	115.351	17.0896			2.93587	4.32636	110.099	12.2234			21.0768	10.8291	96.2794	38.2331
25.839	38.3354	307.298	53.8765			21.0614	16.7201	194.77	23.5285			5.79148	1.7887	566.145	15.8614			58.0538	11.8105	636.586	59.1274
126.193	11.1935	449.031	49.9198			39.3364	8.12105	152.734	26.0935			4.56028	0.586842	91.58	14.235			37.4181	6.45025	222.887	29.94
208.085	10.3697	551.773	74.6684			63.6646	10.5529	163.846	25.6412			2.58507	1.67481	135.341	12.6143			47.0321	4.97702	246.993	33.1749
127.981		490.665				51.9428		196.195				1.78261		128.727				39.1514		197.202
92.9592		886.495				49.4585		627.083				3.12683		218.054				21.9661		236.471
186.165		929.5				65.969		148.157				3.63944		123.739				25.3505		362.855
Females PGEM						Females PGDM						Females PGIM						Females TxM
Control Baseline	COX-1 & -2 KO Baseline	Control Post-LPS	COX-1 & -2 KO Post-LPS			Control Baseline	COX-1 & -2 KO Baseline	Control Post-LPS	COX-1 & -2 KO Post-LPS			Control Baseline	COX-1 & -2 KO Baseline	Control Post-LPS	COX-1 & -2 KO Post-LPS			Control Baseline	COX-1 & -2 KO Baseline	Control Post-LPS	COX-1 & -2 KO Post-LPS
12.6176	2.23637	66.0604	17.0309			10.0751	1.94026	64.3524	43.5143			1.16857	0.656431	51.3318	21.9746			50.067	25.6648	488.008	281.398
12.2984	1.9567	62.6486	10.5148			6.59858	3.42141	69.8627	15.6633			1.6209	0.511968	35.754	29.4886			55.5018	22.1427	566.826	264.679
11.767	4.01598	88.1158	15.1361			13.1046	7.03126	124.765	14.8428			2.91766	1.00752	219.622	37.1569			64.3531	19.5041	460.029	249.011
4.92512	1.29283	67.1064	6.95955			4.37956	2.26417	87.9014	6.76414			3.24729	1.07399	289.446	17.6214			80.8175	11.663	1234.2	127.775
15.6868	1.77339	66.757	7.16807			15.0801	3.24788	50.4696	10.6798			1.68136	0.460335	148.978	16.5745			56.9401	15.5608	412.887	124.688
24.5907	1.37478	168.263	16.4329			15.4749	5.79563	72.2066	33.4218			1.70133	1.39177	171.924	43.0711			58.4172	32.4335	776.606	253.638
21.1874	2.99707	116.421	15.8055			16.6573	2.58337	68.7134	13.9117			1.48174	1.35597	106.913	49.1412			102.559	17.8747	439.76	234.214
19.1559		143.628				18.5745		130.242				1.87878		98.058				63.5387		733.707
22.4696		200.902				18.6834		124.551				4.26296		93.4516				68.4663		595.888

## Sheet: Fig. 1C
Total GI Tract Ulcer Count
Male Control	Male COX-1 & -2 KO	Female Control	Female COX-1 & -2 KO
0	0	0	0
0	0	0	0
0	0		0
0	0		0
	0		0
	0		0
			0
			0
Intestine Only Ulcer Count
Male Control	Male COX-1 & -2 KO	Female Control	Female COX-1 & -2 KO
0	0	0	0
0	0	0	0
0	0		0
0	0		0
	0		0
	0		0
			0
			0

## Sheet: Fig. 1D
Total GI Tract Pathology Score
Male Control	Male COX-1 & -2 KO	Female Control	Female COX-1 & -2 KO
0	0	0	0
0	0	1	1
0	0		1
0	0		0
	0		0
	0		0
			0
			2
Intestine Only Pathology Score
Male Control	Male COX-1 & -2 KO	Female Control	Female COX-1 & -2 KO
0	0	0	0
0	0	0	0
0	0		0
0	0		0
	0		0
	0		0
			0
			0

## Sheet: Fig. 1E
Fecal Occult Blood
ID	Weeks	Male Control	Male COX-1 & -2 KO	Female Control	Female COX-1 & -2 KO
162-1	41	0
162-2	41	0
162-3	41		0
163-1	41				0
163-2	41				0
165-1	41				0
165-2	41			0
166-1	41	0
166-2	41	0
166-3	41		0
167-1	41				0
167-3	41				0
168-1	41		0
168-2	41		0
169-2	41		0
169-3	41		0
170-1	41				0
170-2	41				0
170-3	41			0
170-4	41				0

## Sheet: Fig. 2A
Total GI Tract Ulcer Count				Intestine Only Ulcer Count				Total GI Tract Pathology Score				Intestine Only Pathology Score
Males				Males				Males				Males
Control	Naproxen	Celecoxib		Control	Naproxen	Celecoxib		Control	Naproxen	Celecoxib		Control	Naproxen	Celecoxib
0	5	0		0	4	0		5	3	3		0	0	3
0	0	0		0	0	0		6	9	5		6	0	4
0	1	1		0	0	0		7	7	10		4	0	6
1	2	0		1	0	0		7	1	2		7	0	0
									21	0			16	0
Total GI Tract Ulcer Count				Intestine Only Ulcer Count				Total GI Tract Pathology Score				Intestine Only Pathology Score
Females				Females				Females				Females
Control	Naproxen	Celecoxib		Control	Naproxen	Celecoxib		Control	Naproxen	Celecoxib		Control	Naproxen	Celecoxib
0	4	0		0	3	0		6	25	4		5	16	1
0	0	0		0	0	0		0	4	0		0	3	0
0	1	0		0	0	0		1	14	2		1	3	2
0	2	0		0	2	0		0	11	0		0	9	0
0	3	0		0	3	0		0	21	2		0	16	0
0	4	0		0	1	0		2	25	3		1	11	1

## Sheet: Fig. 2B
Red Blood Cell Count				Hemoglobin				Red Blood Cell Count				Hemoglobin
Males				Males				Females				Females
Control	Celecoxib	Naproxen		Control	Celecoxib	Naproxen		Control	Celecoxib	Naproxen		Control	Celecoxib	Naproxen
1112	1073	1041		163	158	156		976	1066	811		132	150	105
1012	1088	990		154	164	141		969	982	938		138	139	137
1091	1029	1017		161	153	150		890	992	1011		119	144	143
902	1024	1001		137	151	149		901	1019	471		129	141	62
1181	1054	452		175	158	55		969	981	740		153	140	111
1029	1051	1038		151	154	155		896	837	765		124	124	92
		1041				155		952	444	708		143	60	105
		1068				159		911	986	533		135	139	76
								1028	1031	919		142	144	131
								1043	1149			147	158

## Sheet: Fig. 2C
% Neutrophils				% Lymphocytes				% Neutrophils				% Lymphocytes
Males				Males				Females				Females
Control	Celecoxib	Naproxen		Control	Celecoxib	Naproxen		Control	Celecoxib	Naproxen		Control	Celecoxib	Naproxen
7.9	11.1	11.6		80.2	74.5	78		13.5	16.2	32.8		84.5	82.2	62.3
6.6	5.9	20.9		73.9	84.4	67.2		15.9	17.7	22.5		82.7	79.9	75.3
5.7	10.5	14.4		69.1	65	69.9		21.2	26.7	12.3		76.7	71.8	85.1
8.4	7.8	12.4		78	72.1	71.6		11.1	12.9	43.2		87.7	84.8	51.8
4.1	6.8	48.1		73.4	80.2	36.6		21.7	21.1	37.1		77.8	74.4	62
	8	6.9			64.9	73.7		33.4	17.5	45.7		62	81.9	46.1
		5.7				75.6		20.1	5.5	27.7		79.3	88	65.2
		4.9				88.4		11.8	22	38.4		85.6	76.6	54.4
								15.9	16	20.4		77.7	79	78
								17.6	17.8			81.2	81.7

## Sheet: Fig. 2D
Spleen Weight / Body Weight				Spleen Weight / Body Weight
Male				Female
Control	Celecoxib	Naproxen		Control	Celecoxib	Naproxen
0.002	0.00202381	0.00231372		0.00313628	0.00295454	0.00964758
0.00304794	0.00279835	0.004		0.00305769	0.00342216	0.0117516
0.00245763	0.00214876	0.00281853		0.00286616	0.00313084	0.00866362
0.00237736	0.00235741	0.00218884		0.00383077	0.00316788	0.0168125
0.00214815	0.00229437	0.0119731		0.00262562	0.00323237	0.00320594
0.00220077	0.00229839	0.00236221		0.00250334	0.00245057	0.01733
		0.00273585		0.00372093	0.00324739
		0.00241566		0.00338159	0.00366585	0.00590413
				0.00385531	0.00352634	0.00312304
				0.00305967	0.0032404	0.00265258

## Sheet: Fig. 2E
Serum Albumin				Serum Alkaline Phosphatase				Total Serum Protein
Males				Males				Males
Control	Celecoxib	Naproxen		Control	Celecoxib	Naproxen		Control	Celecoxib	Naproxen
4	4	3.9		32	19	17		5.7	5.6	5.3
3.8	4	2.2			33	36		5.7	5.4	4.6
4	3.8	3		27	13	10		5.9	5.4	4.8
		3.5				10				5.2
		3.7				8				5
Serum Albumin				Serum Alkaline Phosphatase				Total Serum Protein
Females				Females				Females
Control	Naproxen			Control	Naproxen			Control	Naproxen
3.7	2			103	22			5.3	4.8
4.2	3.8			99	91			6.1	6.1
4.1	2.1			99	19			6	4.7
4.1	1.9			104	17			5.9	4.7

[truncated: 57 more sheets: Fig. 3A, Fig. 3B, Fig. 3C, Fig. 3D, Fig. 3E, Fig. 3F, Fig. 3G, Fig. 3H, Fig. 4A, Fig. 4B, Fig. 4C, Fig. 4D, Fig. 4E, Fig. 4F, Fig. 5A, Fig. 5B, Fig. 5C, Fig. 5D, Fig. 5E, Fig. 6A …]
